# Supplementary material for: Genetic Ablation of a Female-Specific Apetala 2 Transcription Factor Blocks Oocyst Shedding in Cryptosporidium parvum
Source: mBio. 2023 Feb 14;14(2):e03261-22. doi: 10.1128/mbio.03261-22 (PMC10233709; doi:10.1128/mbio.03261-22)
Supplement: DATA SET S1 [file mbio.03261-22-s0007.xls]

## Sheet: All_diff_genes
Gene	Product Description	WT_Ctrl_rep_1	WT_Ctrl_rep_2	WT_Ctrl_rep_3	WT_Ctrl.AVG	WT_Rap_rep_1	WT_Rap_rep_2	WT_Rap_rep_3	WT_Rap.AVG	AP2_F_Ctrl_rep_1	AP2_F_Ctrl_rep_2	AP2_F_Ctrl_rep_3	AP2_F_Ctrl.AVG	AP2_F_Rap_rep_1	AP2_F_Rap_rep_2	AP2_F_Rap_rep_3	AP2_F_Rap.AVG	LogFC.AP2F_rap_vs_AP2F_ctrl	LogFC.WT_rap_vs_WT_ctrl	LogFC.AP2F_ctrl_vs_WT_ctrl	LogFC.AP2F_rap_vs_WT_rap
cgd1_5	unspecified product	14.602	15.132	16.388	15.374	14.066	15.209	14.198	14.491	13.834	14.109	14.22	14.055	14.311	14.12	13.939	14.123	0.069	-0.883	-1.319	-0.367
cgd1_590	Uncharacterized protein	8.218	7.806	8.449	8.158	7.868	7.833	8.153	7.951	8.089	7.598	7.571	7.753	6.109	6.054	6.452	6.205	-1.548	-0.207	-0.405	-1.746
cgd1_790	Uncharacterized protein	1.504	1.656	1.372	1.511	2.441	1.263	1.849	1.851	3.403	1.984	1.505	2.297	4.813	6.054	5.33	5.399	3.102	0.34	0.786	3.548
cgd2_2110	Uncharacterized protein	9.317	9.278	9.249	9.281	8.839	9.188	8.669	8.899	9.011	9.164	9.142	9.106	8.122	7.305	7.901	7.776	-1.33	-0.383	-0.176	-1.123
cgd2_4100	Uncharacterized protein	5.41	5.357	5.072	5.28	2.441	1.263	1.849	1.851	3.547	4.306	4.312	4.055	4.161	4.366	4.05	4.192	0.137	-3.429	-1.225	2.341
cgd2_490	Uncharacterized protein	6.258	6.786	6.23	6.425	5.986	5.787	5.019	5.597	7.172	7.028	6.26	6.82	7.462	8.434	8.644	8.18	1.36	-0.828	0.395	2.583
cgd2_790	LH2/LCCL/SRCR domain containing protein	9.688	9.322	10.09	9.7	9.802	9.932	9.737	9.824	9.929	9.222	9.43	9.527	8.854	7.639	8.341	8.278	-1.249	0.124	-0.173	-1.546
cgd3_190	Fibrillin/EGF-like calcium-binding conserved site-containing protein	8.683	7.765	8.872	8.44	8.536	8.443	8.59	8.523	8.742	8.133	8.013	8.296	7.658	7.386	6.971	7.338	-0.958	0.083	-0.144	-1.185
cgd3_3040	cAMP-dependent protein kinase	3.089	1.656	5.072	3.272	2.441	5.35	4.171	3.987	4.013	5.154	4.312	4.493	5.746	6.688	6.452	6.295	1.802	0.715	1.22	2.308
cgd4_1110	AP2/ERF domain containing protein	5.41	5.563	6.127	5.7	6.411	6.621	6.097	6.376	9.105	8.213	8.447	8.588	5.441	5.951	6.669	6.02	-2.568	0.676	2.888	-0.356
cgd4_1133	Uncharacterized protein	8.162	8.527	7.942	8.21	7.702	7.603	7.403	7.569	8.083	8.492	8.494	8.356	7.236	6.868	7.351	7.152	-1.204	-0.641	0.146	-0.417
cgd4_300	Alpha/Beta hydrolase	5.591	1.656	4.831	4.026	3.178	5.35	1.849	3.459	5.422	5.154	4.312	4.963	6.109	7.127	7.265	6.833	1.871	-0.567	0.936	3.374
cgd4_3490	Uncharacterized protein	1.504	3.241	1.372	2.039	0.856	1.263	1.849	1.323	-0.845	1.984	1.505	0.881	4.161	4.003	5.33	4.498	3.617	-0.716	-1.158	3.175
cgd5_2260	Uncharacterized protein	8.073	7.083	7.676	7.611	7.046	6.755	6.893	6.898	7.788	7.193	7.436	7.472	5.261	6.15	5.33	5.58	-1.892	-0.713	-0.138	-1.318
cgd5_3960	Secreted Alpha/Beta hydrolase	3.089	1.656	1.372	2.039	0.856	1.263	1.849	1.323	4.109	4.306	1.505	3.307	5.054	4.655	4.702	4.804	1.497	-0.716	1.268	3.481
cgd5_4380	RmlC-like jelly roll fold containing protein	5.591	7.271	7.1	6.654	4.557	5.787	4.656	5	6.097	5.443	6.459	6	5.746	8.066	7.546	7.12	1.12	-1.654	-0.654	2.12
cgd5_710	Yif1 family protein	8.663	8.315	9.023	8.667	8.478	8.318	8.669	8.489	8.957	8.251	8.685	8.631	7.544	7.766	7.75	7.687	-0.944	-0.179	-0.036	-0.802
cgd5_960	Oxr1p like TLDc domain containing protein	4.311	1.656	1.372	2.446	0.856	1.263	1.849	1.323	3.242	1.984	3.09	2.772	6.212	5.444	5.33	5.662	2.89	-1.124	0.326	4.339
cgd6_1070	Uncharacterized protein	7.434	8.099	8.591	8.042	7.727	8.229	7.779	7.912	7.9	7.598	8.013	7.837	7.187	5.72	6.287	6.398	-1.439	-0.13	-0.205	-1.514
cgd6_2470	Sulfhydryl oxidase	4.963	4.826	5.072	4.954	5.249	5.907	5.756	5.637	5.869	4.791	5.412	5.357	7.284	7.029	7.546	7.287	1.929	0.683	0.403	1.65
cgd6_3920	Uncharacterized protein with Tetratricopeptide-like helical	6.789	6.3	6.581	6.557	6.787	6.621	6.604	6.67	7.183	6.507	6.79	6.827	7.544	8.336	8.037	7.972	1.145	0.114	0.27	1.302
cgd6_3970	Glutaredoxin-like protein 2 thioredoxin folds	3.826	4.464	1.372	3.22	0.856	1.263	1.849	1.323	1.477	3.569	4.312	3.119	4.161	5.283	5.33	4.925	1.806	-1.898	-0.101	3.602
cgd6_4040	Cullin domain containing protein	3.089	3.978	2.957	3.341	0.856	2.848	4.171	2.625	4.44	1.984	3.827	3.417	6.212	5.951	6.197	6.12	2.703	-0.716	0.076	3.495
cgd6_770	Uncharacterized protein	8.043	8.226	8.001	8.09	7.751	7.802	7.915	7.823	8.757	8.778	8.836	8.79	9.193	9.109	9.665	9.322	0.532	-0.267	0.7	1.499
cgd7_1410	AAA domain containing protein	4.963	3.241	4.542	4.249	2.441	1.263	1.849	1.851	2.614	4.306	3.827	3.582	5.877	4.655	5.491	5.341	1.759	-2.398	-0.666	3.49
cgd7_1690	Rad51/DMC1/RadA DNA repair Protein	8.742	8.371	8.888	8.667	8.274	8.361	8.078	8.238	8.47	8.133	8.299	8.301	6.968	7.218	7.173	7.12	-1.181	-0.429	-0.366	-1.118
cgd7_1730	CpCCp1/Cpa135	9.531	9.405	9.577	9.504	9.608	9.477	9.162	9.416	9.87	9.418	9.533	9.607	8.095	7.937	8.162	8.065	-1.542	-0.089	0.103	-1.351
cgd7_300	CpCCP2 extracellular protein with a signal peptide, ricin, discoidin, NEC, LCCL, 2 levanase and an apicomplexan-specific cysteine-rich repeat (ApicA repeat)	9.38	9.04	10.062	9.494	9.328	9.334	9.456	9.373	9.877	9.35	9.184	9.47	8.667	8.066	8.185	8.306	-1.164	-0.121	-0.024	-1.067
cgd7_4880	Uncharacterized Protein	8.703	9.431	9.236	9.124	8.721	8.403	8.324	8.483	9.769	9.835	9.67	9.758	9.653	10.051	10.245	9.983	0.225	-0.641	0.634	1.501
cgd7_5050	NIMA-related kinase 5	6.789	6.049	6.581	6.473	6.529	6.878	6.372	6.593	7.398	6.232	6.862	6.831	5.054	6.481	4.413	5.316	-1.515	0.12	0.358	-1.277
cgd7_5140	Uncharacterized Protein	8.683	8.856	9.066	8.868	8.151	8.664	8.744	8.519	8.891	8.523	8.989	8.801	7.658	7.854	7.686	7.732	-1.069	-0.349	-0.067	-0.787
cgd7_7	unspecified product	16.5	17.002	18.168	17.224	15.994	16.839	16.04	16.291	15.579	16.009	16.074	15.887	16.101	15.484	15.774	15.786	-0.101	-0.932	-1.336	-0.505
cgd8_1620	DNA polymerase delta2, inactive calcineurin like phosphatase subunit	4.674	5.116	4.542	4.777	4.944	5.17	5.308	5.141	5.305	5.154	4.964	5.141	2.939	1.196	1.243	1.792	-3.348	0.364	0.364	-3.348
cgd8_1720	Aldehyde/Alcohol dehydrogenase	9.983	9.717	10.335	10.012	9.973	9.814	9.82	9.869	10.083	9.635	9.533	9.75	8.946	8.545	8.936	8.809	-0.941	-0.143	-0.261	-1.06
cgd8_2330	Pyridine nucleotide/ NAD(P) transhydrogenase alpha plus beta subunit	4.963	4.826	5.62	5.136	5.714	4.963	5.019	5.232	5.598	5.154	5.592	5.448	7.797	7.425	7.309	7.51	2.062	0.096	0.312	2.278
cgd8_4290	PH domain-like protein	8.58	8.226	8.113	8.307	7.727	7.603	7.915	7.748	8.727	8.725	8.494	8.648	7.763	7.5	7.686	7.65	-0.999	-0.559	0.342	-0.099
cgd8_4830	Signal peptide, Kazal-type serine protease inhibitor domain containing protein	7.118	7.211	8.192	7.507	7.868	7.567	7.206	7.547	8.506	8.804	8.273	8.528	9.193	9.731	9.953	9.626	1.098	0.04	1.02	2.079
cgd8_4860	Uncharacterized protein with WD40 repeat	3.826	3.241	1.372	2.813	4.026	2.848	4.171	3.682	2.325	1.984	5.412	3.24	4.161	6.15	6.101	5.471	2.231	0.869	0.427	1.789

## Sheet: AP2F_rap_vs_AP2F_ctrl
Gene	Product Description	AP2_F_Ctrl_rep_1	AP2_F_Ctrl_rep_2	AP2_F_Ctrl_rep_3	AP2_F_Ctrl.AVG	AP2_F_Rap_rep_1	AP2_F_Rap_rep_2	AP2_F_Rap_rep_3	AP2_F_Rap.AVG	LogFC.AP2F_rap_vs_AP2F_ctrl
cgd4_3490	Uncharacterized protein	-0.845	1.984	1.505	0.881	4.161	4.003	5.33	4.498	3.617
cgd5_960	Oxr1p like TLDc domain containing protein	3.242	1.984	3.09	2.772	6.212	5.444	5.33	5.662	2.89
cgd8_4860	Uncharacterized protein with WD40 repeat	2.325	1.984	5.412	3.24	4.161	6.15	6.101	5.471	2.231
cgd8_2330	Pyridine nucleotide/ NAD(P) transhydrogenase alpha plus beta subunit	5.598	5.154	5.592	5.448	7.797	7.425	7.309	7.51	2.062
cgd6_2470	Sulfhydryl oxidase	5.869	4.791	5.412	5.357	7.284	7.029	7.546	7.287	1.929
cgd3_3040	cAMP-dependent protein kinase	4.013	5.154	4.312	4.493	5.746	6.688	6.452	6.295	1.802
cgd2_490	Uncharacterized protein	7.172	7.028	6.26	6.82	7.462	8.434	8.644	8.18	1.36
cgd8_4830	Signal peptide, Kazal-type serine protease inhibitor domain containing protein	8.506	8.804	8.273	8.528	9.193	9.731	9.953	9.626	1.098
cgd8_1720	Aldehyde/Alcohol dehydrogenase	10.083	9.635	9.533	9.75	8.946	8.545	8.936	8.809	-0.941
cgd5_710	Yif1 family protein	8.957	8.251	8.685	8.631	7.544	7.766	7.75	7.687	-0.944
cgd3_190	Fibrillin/EGF-like calcium-binding conserved site-containing protein	8.742	8.133	8.013	8.296	7.658	7.386	6.971	7.338	-0.958
cgd8_4290	PH domain-like protein	8.727	8.725	8.494	8.648	7.763	7.5	7.686	7.65	-0.999
cgd7_5140	Uncharacterized Protein	8.891	8.523	8.989	8.801	7.658	7.854	7.686	7.732	-1.069
cgd7_300	CpCCP2 extracellular protein with a signal peptide, ricin, discoidin, NEC, LCCL, 2 levanase and an apicomplexan-specific cysteine-rich repeat (ApicA repeat)	9.877	9.35	9.184	9.47	8.667	8.066	8.185	8.306	-1.164
cgd7_1690	Rad51/DMC1/RadA DNA repair Protein	8.47	8.133	8.299	8.301	6.968	7.218	7.173	7.12	-1.181
cgd4_1133	Uncharacterized protein	8.083	8.492	8.494	8.356	7.236	6.868	7.351	7.152	-1.204
cgd2_790	LH2/LCCL/SRCR domain containing protein	9.929	9.222	9.43	9.527	8.854	7.639	8.341	8.278	-1.249
cgd2_2110	Uncharacterized protein	9.011	9.164	9.142	9.106	8.122	7.305	7.901	7.776	-1.33
cgd6_1070	Uncharacterized protein	7.9	7.598	8.013	7.837	7.187	5.72	6.287	6.398	-1.439
cgd7_5050	NIMA-related kinase 5	7.398	6.232	6.862	6.831	5.054	6.481	4.413	5.316	-1.515
cgd7_1730	CpCCp1/Cpa135	9.87	9.418	9.533	9.607	8.095	7.937	8.162	8.065	-1.542
cgd1_590	Uncharacterized protein	8.089	7.598	7.571	7.753	6.109	6.054	6.452	6.205	-1.548
cgd5_2260	Uncharacterized protein	7.788	7.193	7.436	7.472	5.261	6.15	5.33	5.58	-1.892
cgd4_1110	AP2/ERF domain containing protein	9.105	8.213	8.447	8.588	5.441	5.951	6.669	6.02	-2.568
cgd8_1620	DNA polymerase delta2, inactive calcineurin like phosphatase subunit	5.305	5.154	4.964	5.141	2.939	1.196	1.243	1.792	-3.348

## Sheet: WT_rap_vs_WT_ctrl
None that are significant

## Sheet: AP2F_ctrl_vs_WT_ctrl
Gene	Product Description	WT_Ctrl_rep_1	WT_Ctrl_rep_2	WT_Ctrl_rep_3	WT_Ctrl.AVG	AP2_F_Ctrl_rep_1	AP2_F_Ctrl_rep_2	AP2_F_Ctrl_rep_3	AP2_F_Ctrl.AVG	LogFC.AP2F_ctrl_vs_WT_ctrl
cgd4_1110	AP2/ERF domain containing protein	5.41	5.563	6.127	5.7	9.105	8.213	8.447	8.588	2.888
cgd1_5	unspecified product	14.602	15.132	16.388	15.374	13.834	14.109	14.22	14.055	-1.319
cgd7_7	unspecified product	16.5	17.002	18.168	17.224	15.579	16.009	16.074	15.887	-1.336

## Sheet: AP2F_rap_vs_WT_rap
Gene	Product Description	WT_Rap_rep_1	WT_Rap_rep_2	WT_Rap_rep_3	WT_Rap.AVG	AP2_F_Rap_rep_1	AP2_F_Rap_rep_2	AP2_F_Rap_rep_3	AP2_F_Rap.AVG	LogFC.AP2F_rap_vs_WT_rap
cgd5_960	Oxr1p like TLDc domain containing protein	0.856	1.263	1.849	1.323	6.212	5.444	5.33	5.662	4.339
cgd6_3970	Glutaredoxin-like protein 2 thioredoxin folds	0.856	1.263	1.849	1.323	4.161	5.283	5.33	4.925	3.602
cgd1_790	Uncharacterized protein	2.441	1.263	1.849	1.851	4.813	6.054	5.33	5.399	3.548
cgd6_4040	Cullin domain containing protein	0.856	2.848	4.171	2.625	6.212	5.951	6.197	6.12	3.495
cgd7_1410	AAA domain containing protein	2.441	1.263	1.849	1.851	5.877	4.655	5.491	5.341	3.49
cgd5_3960	Secreted Alpha/Beta hydrolase	0.856	1.263	1.849	1.323	5.054	4.655	4.702	4.804	3.481
cgd4_300	Alpha/Beta hydrolase	3.178	5.35	1.849	3.459	6.109	7.127	7.265	6.833	3.374
cgd2_490	Uncharacterized protein	5.986	5.787	5.019	5.597	7.462	8.434	8.644	8.18	2.583
cgd8_2330	Pyridine nucleotide/ NAD(P) transhydrogenase alpha plus beta subunit	5.714	4.963	5.019	5.232	7.797	7.425	7.309	7.51	2.278
cgd5_4380	RmlC-like jelly roll fold containing protein	4.557	5.787	4.656	5	5.746	8.066	7.546	7.12	2.12
cgd8_4830	Signal peptide, Kazal-type serine protease inhibitor domain containing protein	7.868	7.567	7.206	7.547	9.193	9.731	9.953	9.626	2.079
cgd6_2470	Sulfhydryl oxidase	5.249	5.907	5.756	5.637	7.284	7.029	7.546	7.287	1.65
cgd7_4880	Uncharacterized Protein	8.721	8.403	8.324	8.483	9.653	10.051	10.245	9.983	1.501
cgd6_770	Uncharacterized protein	7.751	7.802	7.915	7.823	9.193	9.109	9.665	9.322	1.499
cgd6_3920	Uncharacterized protein with Tetratricopeptide-like helical	6.787	6.621	6.604	6.67	7.544	8.336	8.037	7.972	1.302
cgd8_1720	Aldehyde/Alcohol dehydrogenase	9.973	9.814	9.82	9.869	8.946	8.545	8.936	8.809	-1.06
cgd7_300	CpCCP2 extracellular protein with a signal peptide, ricin, discoidin, NEC, LCCL, 2 levanase and an apicomplexan-specific cysteine-rich repeat (ApicA repeat)	9.328	9.334	9.456	9.373	8.667	8.066	8.185	8.306	-1.067
cgd2_2110	Uncharacterized protein	8.839	9.188	8.669	8.899	8.122	7.305	7.901	7.776	-1.123
cgd3_190	Fibrillin/EGF-like calcium-binding conserved site-containing protein	8.536	8.443	8.59	8.523	7.658	7.386	6.971	7.338	-1.185
cgd7_1730	CpCCp1/Cpa135	9.608	9.477	9.162	9.416	8.095	7.937	8.162	8.065	-1.351
cgd6_1070	Uncharacterized protein	7.727	8.229	7.779	7.912	7.187	5.72	6.287	6.398	-1.514
cgd2_790	LH2/LCCL/SRCR domain containing protein	9.802	9.932	9.737	9.824	8.854	7.639	8.341	8.278	-1.546
cgd1_590	Uncharacterized protein	7.868	7.833	8.153	7.951	6.109	6.054	6.452	6.205	-1.746
cgd8_1620	DNA polymerase delta2, inactive calcineurin like phosphatase subunit	4.944	5.17	5.308	5.141	2.939	1.196	1.243	1.792	-3.348
